# Supplementary material for: The Effects of Financial Education on Impulsive Decision Making
Source: PLoS One. 2016 Jul 21;11(7):e0159561. doi: 10.1371/journal.pone.0159561 (PMC4956221; doi:10.1371/journal.pone.0159561)
Supplement: S1 File — (TXT) [file pone.0159561.s001.txt]

ID	Duration	Age	Sex	GPA	FCHD	Ind 1.1	Ind 1.2	Ind 1.3	Ind 1.4	Ind 1.5	AUC 1	Outlier1.1	Outlier1.2	Outlier1.both	Ind 2.1	Ind 2.2	Ind 2.3	Ind 2.4	Ind 2.5	AUC 2	Outlier2.1	Outlier2.2	Outlier2.both	Outlier1or2	AUC.1000	Extraversion1	Extraversion2	Agreeableness1	Agreeableness2	Contientiousness1	Contientiousness2	Neurotism1	Neurotism2	Openness1	Openness2	Risk1	Risk2
138	15	22	1	3.5	1	95	90	90	85	80	0.836125	0	0	0	100	95	90	85	80	0.8371875	0	0	0	0	0.712128679	35	35	38	27	41	35	17	23	34	33	11	9
179	12	21	1	3.5	1	99	99	90	50	35	0.489954167	0	0	0	90	75	60	60	35	0.503604167	0	0	0	0	0.498583162	25	23	36	26	30	30	38	24	35	36	9	17
147	13	20	2	3.7	1	100	70	40	35	25	0.323125	0	0	0	97.5	99	95	60	50	0.602845833	0	0	0	0	0.459726215	19	21	42	30	37	36	20	28	28	33	10	13
240	13	21	2	3.71	1	100	95	75	60	40	0.5424375	0	0	0	97.5	80	40	30	10	0.241041667	0	0	0	0	0.438670089	18	30	41	44	42	37	21	19	34	43	7	16
255	20	18	1	4	1	99	90	75	65	30	0.525441667	0	0	0	90	80	50	50	25	0.40675	0	0	0	0	0.411717317	30	21	27	30	38	42	28	18	33	34	11	17
320	23	19	2	3.7	1	100	100	100	20	2.5	0.226	0	0	0	99	95	75	50	40	0.494420833	0	0	0	0	0.276036961	24	23	39	32	41	33	32	26	33	37	10	9
274	19	21	1	3.5	1	97.5	80	65	60	45	0.549625	0	0	0	100	75	25	25	25	0.261354167	0	0	0	0	0.145634839	15	28	33	34	22	31	31	14	35	36	10	15
265	41	24	2	2.3	1	100	97.5	50	10	5	0.13834375	0	0	0	25	15	15	15	10	0.130520833	0	0	0	0	0.122996235	36	22	33	32	26	28	27	28	37	36	12	11
300	15	20	2	3.6	1	100	100	100	90	90	0.912	0	0	0	99	99	99	99	99	0.990004167	0	1	1	1	1.028853867	30	25	30	30	30	27	21	33	36	34	10	12
363	19	21	1	3.5	1	95	90	65	70	35	0.559541667	0	0	0	100	100	100	70	30	0.576	0	0	0	0	0.487997947	24	26	36	36	44	42	20	24	44	50	11	10
306	23	21	2	3.55	1	100	95	75	30	15	0.2984375	0	0	0	92.5	90	1	40	35	0.352566667	1	0	1	1	0.385258042	38	18	43	39	35	33	13	28	44	24	7	15
29	37	22	1	3.71	0	92.5	70	20	10	5	0.103333333	0	0	0	92.5	90	50	15	15	0.20075	0	0	0	0	0.058908966	24	32	31	38	44	32	19	21	26	43	15	9
278	19	20	2	3.4	1	100	100	75	70	60	0.671416667	0	0	0	100	95	90	75	60	0.7091875	0	0	0	0	0.809069131	16	21	37	40	34	39	26	28	24	31	13	12
266	16	20	2	2.9	1	80	80	50	20	15	0.222583333	0	0	0	90	90	1	70	5	0.376525	1	0	1	1	0.520494182	22	33	31	37	38	35	28	23	37	33	12	7
120	19	20	2	3.85	1	80	92.5	70	40	25	0.380697917	0	0	0	80	80	50	60	40	0.514583333	0	0	0	0	0.504329227	27	28	39	37	39	37	18	19	34	36	9	12
111	16	19	2	3.8	1	100	90	80	20	5	0.214375	0	0	0	90	70	60	35	30	0.362625	0	0	0	0	0.391533196	35	27	44	41	39	35	17	22	30	26	9	8
326	28	21	2	3.9	1	90	85	70	40	20	0.359395833	0	0	0	92.5	80	50	35	25	0.334791667	0	0	0	0	0.308050992	31	32	44	42	34	41	19	14	41	44	10	12
102	26	19	2	3.8	1	97.5	95	90	90	85	0.881145833	0	0	0	100	100	99	85	85	0.867016667	0	0	0	0	0.828637919	19	26	41	45	35	38	16	20	36	47	11	10
245	15	20	2	3.78	1	95	95	85	85	80	0.8321875	0	0	0	100	100	100	85	80	0.848	0	0	0	0	0.825676934	32	25	33	36	35	39	27	28	38	32	12	13
47	16	20	2	3.7	0	99	95	85	80	70	0.768254167	0	0	0	95	90	80	75	65	0.718291667	0	0	0	0	0.818364134	18	37	37	37	34	40	20	13	38	33	11	11
370	17	25	1	2.89	1	100	95	80	70	50	0.635354167	0	0	0	97.5	95	90	85	50	0.717145833	0	0	0	0	0.816526352	18	20	33	31	26	28	20	20	36	38	15	13
286	22	20	2	2.5	1	100	90	60	40	10	0.310708333	0	0	0	95	95	75	70	50	0.630354167	0	0	0	0	0.809096509	19	28	37	34	39	31	24	26	24	34	8	11
232	14	22	2	3.77	1	100	100	70	45	30	0.4265	0	0	0	99	95	95	75	60	0.7140875	0	0	0	0	0.804106776	16	23	32	39	34	40	33	19	17	26	14	8
217	17	19	2	3.8	1	100	100	92.5	85	80	0.840625	0	0	0	95	92.5	92.5	92.5	92.5	0.925072917	0	1	1	1	0.797895277	34	25	32	34	26	27	31	23	39	36	11	12
197	20	22	2	3.2	1	100	97.5	95	95	95	0.95059375	0	1	1	90	90	80	75	75	0.758208333	0	0	0	1	0.796845996	27	18	36	35	44	36	12	31	31	43	12	13
407	16	23	1	3.56	1	95	90	80	75	50	0.658291667	0	0	0	95	90	85	80	75	0.787208333	0	0	0	0	0.785527036	24	27	32	37	32	32	28	20	32	34	15	15
293	23	24	2	3.5	1	97.5	92.5	60	10	5	0.14715625	0	0	0	100	99	85	70	40	0.601054167	0	0	0	0	0.782416153	24	31	35	33	29	25	26	25	31	37	11	9
149	25	22	1	3.8	1	100	97.5	75	40	20	0.366927083	0	0	0	100	99	10	90	90	0.823304167	1	0	1	1	0.781720055	38	28	39	39	38	40	22	14	32	41	10	16
414	39	23	1	3.75	1	100	99	90	70	60	0.685970833	0	0	0	100	99	92.5	85	60	0.760429167	0	0	0	0	0.778317591	23	26	38	41	21	28	15	15	23	30	15	14
380	26	21	2	3.9	1	97.5	100	80	50	25	0.440291667	0	0	0	100	100	85	80	65	0.74925	0	0	0	0	0.777005476	33	31	36	36	38	33	26	24	42	43	15	14
230	20	22	2	3.2	1	100	100	85	70	35	0.58125	0	0	0	100	100	100	80	60	0.744	0	0	0	0	0.774469541	12	22	42	31	35	38	17	28	19	41	8	11
148	15	23	1	3.83	1	100	95	85	45	10	0.360270833	0	0	0	99	95	85	65	50	0.616254167	0	0	0	0	0.771594798	24	31	30	39	29	33	16	17	33	46	16	7
181	21	21	2	3.8	1	65	60	45	40	35	0.3895	0	0	0	100	100	100	100	60	0.84	0	0	0	0	0.76729911	27	27	42	33	34	31	20	29	40	34	12	9
394	30	21	2	3.61	1	20	15	10	10	7.5	0.091520833	0	0	0	95	90	80	80	60	0.722291667	0	0	0	0	0.767145791	26	24	33	34	30	32	25	23	34	37	10	10
361	17	20	2	3.7	1	100	10	95	95	95	0.933458333	1	1	1	100	95	90	85	85	0.8571875	0	0	0	1	0.765167693	26	25	38	36	33	31	16	15	29	30	10	10
72	26	24	1	2.8	0	97.5	90	75	50	45	0.513416667	0	0	0	95	90	50	30	30	0.332791667	0	0	0	0	0.764633812	23	25	31	37	41	35	18	17	33	35	14	14
226	34	19	2	3.98	1	100	100	60	45	10	0.336666667	0	0	0	100	92.5	90	85	60	0.756697917	0	0	0	0	0.761622177	35	22	36	32	31	38	24	33	30	39	10	13
12	26	24	1	4	0	97.5	95	85	85	75	0.812229167	0	0	0	90	90	70	60	45	0.556375	0	0	0	0	0.756824093	33	16	44	31	33	29	20	29	33	35	6	11
28	13	19	2	3	0	99	92.5	85	75	50	0.663764583	0	0	0	100	80	75	70	35	0.5675	0	0	0	0	0.75569473	14	30	37	39	41	34	13	31	37	42	12	10
56	16	21	1	3.8	0	100	95	90	60	35	0.5371875	0	0	0	97.5	92.5	90	80	50	0.69265625	0	0	0	0	0.755245722	26	29	28	39	38	28	16	15	27	22	16	10
53	14	22	2	3	0	95	92.5	75	50	25	0.433864583	0	0	0	100	90	85	85	60	0.751291667	0	0	0	0	0.753956194	28	23	35	39	32	29	24	35	31	45	11	8
52	25	21	2	3.8	0	95	90	65	65	60	0.635541667	0	0	0	95	80	75	70	65	0.687416667	0	0	0	0	0.752915811	31	28	36	39	34	42	17	24	32	32	10	8
246	14	26	1	3.2	1	100	90	50	20	15	0.224875	0	0	0	90	90	80	65	45	0.590208333	0	0	0	0	0.746072553	28	22	36	30	26	28	27	24	28	45	12	13
258	15	22	2	3	1	97.5	97.5	50	10	10	0.158302083	0	0	0	100	95	85	70	65	0.700270833	0	0	0	0	0.74202601	34	29	35	32	33	40	28	26	21	39	8	14
23	16	20	2	3.7	0	100	97.5	95	60	35	0.54259375	0	0	0	97.5	92.5	85	80	65	0.747739583	0	0	0	0	0.741837098	30	23	31	37	31	45	20	25	36	24	13	9
369	23	40	2	3.6	1	100	90	80	100	15	0.638375	1	0	1	100	100	95	80	65	0.759083333	0	0	0	1	0.739404517	18	18	43	43	39	38	13	15	30	35	9	10
349	20	20	2	3.5	1	100	90	85	70	50	0.639291667	0	0	0	92.5	90	75	70	65	0.689333333	0	0	0	0	0.734603012	19	21	35	34	28	27	21	21	33	36	11	12
188	17	21	1	3.4	1	99	90	90	80	75	0.792191667	0	0	0	100	100	100	100	100	1	0	1	1	1	0.734188912	31	32	40	36	34	40	21	22	35	39	9	13
7	14	25	1	3.6	0	100	100	40	15	2.5	0.143	0	0	0	99	80	20	5	1	0.0654	0	0	0	0	0.7331718	38	17	44	39	42	41	10	21	34	33	13	10
30	19	23	1	3.3	0	100	50	95	95	95	0.941291667	1	1	1	100	85	65	50	25	0.422645833	0	0	0	1	0.730246407	24	24	33	43	41	33	18	13	30	27	14	11
334	21	22	1	3.5	1	99	90	65	60	45	0.551608333	0	0	0	95	85	80	75	65	0.7173125	0	0	0	0	0.727556468	26	26	43	42	38	39	14	13	33	35	9	15
332	25	31	1	2.5	1	100	100	100	65	50	0.632	0	0	0	100	95	90	80	45	0.6731875	0	0	0	0	0.72661191	26	21	35	34	31	28	16	18	26	30	12	15
362	20	21	1	2.5	1	100	95	65	20	5	0.200604167	0	0	0	100	90	75	65	40	0.565458333	0	0	0	0	0.726461328	24	25	38	39	38	40	27	19	30	37	9	12
208	18	20	2	3	1	95	35	95	95	90	0.918270833	1	1	1	100	90	85	80	75	0.787291667	0	0	0	1	0.720853525	36	30	40	41	36	29	22	23	37	25	7	7
296	18	21	2	3.4	1	97.5	90	75	40	15	0.345416667	0	0	0	97.5	90	70	60	45	0.5565	0	0	0	0	0.717926078	25	23	45	34	33	31	30	26	41	46	12	10
301	14	21	2	3.57	1	100	100	65	40	10	0.317583333	0	0	0	99	95	50	35	85	0.5778375	1	0	1	1	0.717847365	30	18	39	32	37	38	23	34	35	17	11	14
114	20	20	2	3.8	1	100	90	65	60	45	0.551625	0	0	0	90	85	80	75	70	0.737229167	0	0	0	0	0.716180014	34	35	41	34	33	31	17	25	45	40	10	10
108	14	19	2	3.5	1	100	100	75	45	25	0.411416667	0	0	0	100	100	90	60	35	0.538166667	0	0	0	0	0.711635866	31	21	35	43	36	43	26	18	32	36	12	8
219	17	22	1	3.5	1	50	30	20	10	5	0.094791667	0	0	0	100	95	85	65	30	0.536270833	0	0	0	0	0.710774812	22	32	36	41	32	34	23	15	39	36	11	12
344	21	19	2	2.6	1	97.5	97.5	65	40	20	0.357052083	0	0	0	90	90	70	50	35	0.468375	0	0	0	0	0.70089117	27	27	38	39	33	30	17	18	36	41	10	10
89	29	29	1	3.5	0	100	100	40	80	70	0.725	1	0	1	100	90	75	35	10	0.301458333	0	0	0	1	0.697412731	23	20	36	41	30	26	23	19	36	38	16	10
158	17	22	1	3.3	1	99	92.5	85	75	70	0.743764583	0	0	0	99	95	85	75	65	0.724254167	0	0	0	0	0.692992471	30	39	40	37	28	36	31	22	30	43	10	15
96	18	22	1	3.92	0	90	90	65	60	45	0.551458333	0	0	0	100	95	90	50	40	0.5091875	0	0	0	0	0.692158111	18	16	30	27	35	35	24	22	34	38	11	13
291	12	19	1	4	1	100	100	75	35	20	0.343416667	0	0	0	100	95	85	75	50	0.664270833	0	0	0	0	0.69091718	37	25	27	37	29	29	25	24	35	40	13	11
134	15	48	2	3.9	1	97.5	85	60	30	25	0.3216875	0	0	0	97.5	90	80	65	45	0.590333333	0	0	0	0	0.68980835	26	23	26	41	30	44	31	11	26	35	8	11
287	23	20	2	3.72	1	100	95	95	95	95	0.950104167	0	1	1	99	95	75	40	30	0.406420833	0	0	0	1	0.681687201	29	30	34	36	33	35	21	21	32	41	13	12
325	16	25	1	3.4	1	100	92.5	70	35	15	0.31703125	0	0	0	100	90	60	35	15	0.306708333	0	0	0	0	0.675058179	32	32	34	33	35	35	16	21	32	34	14	14
354	16	24	2	3.2	1	95	50	25	15	20	0.188375	1	0	1	95	85	75	65	50	0.604395833	0	0	0	1	0.674113621	15	10	43	39	41	36	22	20	20	22	9	8
374	16	22	1	3.2	1	97.5	99	75	35	25	0.363179167	0	0	0	99	99	85	65	50	0.6170375	0	0	0	0	0.670561259	26	21	33	32	38	41	13	17	29	28	11	9
311	14	23	2	3	1	100	95	60	25	15	0.2596875	0	0	0	100	90	70	50	10	0.368541667	0	0	0	0	0.66431896	22	23	35	40	34	32	21	23	42	43	13	13
184	21	23	2	3.7	1	100	95	90	90	85	0.8811875	0	0	0	65	75	75	70	70	0.7059375	0	1	1	1	0.664213552	28	31	42	39	27	32	26	17	29	35	12	11
159	16	21	2	3.75	1	100	100	95	80	75	0.799083333	0	0	0	100	95	90	85	70	0.7971875	0	0	0	0	0.656919918	31	25	37	36	38	39	16	17	27	33	14	12
323	18	20	2	3.9	1	100	100	95	60	1	0.407083333	0	0	0	100	100	80	70	50	0.636333333	0	0	0	0	0.656433949	23	22	36	39	35	34	25	24	30	35	9	12
292	17	24	1	3.5	1	100	100	97.5	70	60	0.693541667	0	0	0	100	95	70	35	10	0.297520833	0	0	0	0	0.646673511	27	37	37	35	23	32	21	16	38	37	7	15
69	27	20	2	3.5	0	95	85	75	70	50	0.628395833	0	0	0	95	80	80	70	50	0.632333333	0	0	0	0	0.637734428	29	24	43	32	40	29	8	26	36	35	20	9
63	31	20	2	2.9	0	99	90	85	80	70	0.767275	0	0	0	95	90	80	70	60	0.674291667	0	0	0	0	0.630475702	28	24	39	38	43	36	20	28	28	35	10	12
132	32	23	2	3.2	1	95	85	65	40	20	0.3545625	0	0	0	95	90	60	50	35	0.458625	0	0	0	0	0.628635866	28	22	39	32	37	34	15	21	36	38	15	14
211	21	19	2	3.98	1	100	85	50	25	15	0.247895833	0	0	0	100	100	100	75	50	0.68	0	0	0	0	0.627506502	32	30	38	36	36	41	25	26	27	30	12	12
317	18	26	1	3	1	97.5	97.5	65	95	85	0.881052083	1	0	1	100	95	90	70	40	0.6051875	0	0	0	1	0.621115674	34	37	39	40	42	40	13	11	39	40	13	12
228	20	22	1	3.89	1	90	80	65	60	45	0.5495	0	0	0	97.5	95	85	50	25	0.444229167	0	0	0	0	0.609488022	25	31	37	40	37	36	24	18	25	40	9	11
236	17	21	2	3.8	1	100	85	40	25	5	0.1980625	0	0	0	99	95	80	75	60	0.6993375	0	0	0	0	0.60889802	18	21	38	40	33	38	37	23	34	35	8	11
164	18	24	1	3.5	1	60	100	50	45	10	0.326166667	1	0	1	100	90	65	60	40	0.531625	0	0	0	1	0.608470226	26	19	42	28	28	37	20	23	34	18	10	9
154	20	25	1	3.51	1	100	95	80	40	10	0.331354167	0	0	0	99	99	92.5	65	60	0.6644125	0	0	0	0	0.60629295	21	26	40	35	37	35	22	25	24	38	11	12
412	21	21	2	3.4	1	90	90	10	5	5	0.073375	0	0	0	90	80	75	50	30	0.451333333	0	0	0	0	0.604832307	28	32	44	45	39	40	22	25	37	42	9	9
205	20	20	2	3.2	1	100	97.5	70	35	35	0.398010417	0	0	0	90	70	50	40	25	0.356791667	0	0	0	0	0.600944559	40	27	45	31	41	31	13	22	44	35	9	15
222	32	19	2	3.6	1	95	92.5	80	45	40	0.47478125	0	0	0	100	95	92.5	90	80	0.863645833	0	0	0	0	0.597398357	38	39	28	40	38	37	25	27	22	38	11	13
218	19	24	2	3.5	1	99	90	92.5	75	70	0.75065	0	0	0	95	90	85	70	65	0.699208333	0	0	0	0	0.595352498	28	39	37	42	37	33	17	29	29	47	14	12
324	24	18	2	3	1	90	85	75	65	65	0.6643125	0	0	0	75	70	60	60	45	0.542375	0	0	0	0	0.592758385	33	34	41	40	33	26	22	22	33	35	10	9
5	14	20	2	3.96	0	100	90	75	65	50	0.605458333	0	0	0	99	95	85	60	40	0.552254167	0	0	0	0	0.591461328	36	34	43	39	34	39	18	30	31	29	14	12
268	11	20	1	3.85	1	100	95	92.5	65	25	0.523645833	0	0	0	100	95	85	80	75	0.788270833	0	0	0	0	0.588995209	37	24	37	33	40	30	22	33	43	36	8	13
360	27	20	2	3.4	1	100	50	30	5	5	0.085375	0	0	0	100	90	50	30	10	0.252875	0	0	0	0	0.588828884	23	22	37	36	34	31	22	25	37	31	10	13
299	12	25	1	3.1	1	90	80	80	50	45	0.51625	0	0	0	80	80	70	70	60	0.66225	0	0	0	0	0.586916496	31	11	35	42	28	36	33	18	34	19	8	16
46	18	19	2	3.99	0	97.5	95	90	90	80	0.861145833	0	0	0	95	90	80	50	30	0.458291667	0	0	0	0	0.585352498	22	18	37	41	0	39	18	18	33	42	13	10
176	14	24	1	3.78	1	100	95	50	25	25	0.289854167	0	0	0	92.5	85	70	75	50	0.6474375	0	0	0	0	0.582658453	21	36	42	36	36	30	26	24	32	43	12	16
290	17	23	2	2.91	1	97.5	75	75	35	5	0.278479167	0	0	0	95	92.5	85	70	50	0.639697917	0	0	0	0	0.582577002	27	21	38	34	43	33	31	22	36	28	10	12
357	21	20	2	3.88	1	90	75	65	60	45	0.548520833	0	0	0	80	75	65	60	60	0.608354167	0	0	0	0	0.580835044	26	27	38	38	40	43	28	26	37	36	9	12
166	19	21	1	3	1	100	99	90	70	5	0.465970833	0	0	0	100	90	70	65	40	0.560541667	0	0	0	0	0.578425736	27	34	37	38	39	32	21	10	37	39	12	18
73	28	20	2	3.5	0	100	90	70	50	45	0.508541667	0	0	0	97.5	90	85	80	70	0.76725	0	0	0	0	0.57816564	19	23	32	43	33	29	27	25	36	33	8	6
279	22	20	1	3.8	1	50	20	20	5	5	0.068833333	0	0	0	95	95	75	40	5	0.306354167	0	0	0	0	0.577125257	26	20	34	36	32	34	21	14	24	34	14	13
352	20	25	1	3.2	1	100	92.5	70	50	20	0.40903125	0	0	0	100	90	80	50	35	0.478375	0	0	0	0	0.565475702	20	19	34	37	31	35	22	25	27	30	9	13
58	29	20	2	3.5	0	90	90	70	60	50	0.576375	0	0	0	100	99	95	85	75	0.8228875	0	0	0	0	0.564626626	20	30	31	31	32	32	15	21	35	38	10	11
187	18	23	1	3.4	1	100	97.5	90	75	35	0.609677083	0	0	0	97.5	90	85	50	50	0.54325	0	0	0	0	0.563603696	20	33	31	39	35	44	30	15	33	40	13	16
34	13	21	1	3.25	0	1	100	100	60	60	0.64635	1	1	1	90	92.5	75	70	65	0.68978125	0	0	0	1	0.563073238	22	8	38	30	37	32	24	32	26	35	10	16
270	18	42	2	2.5	1	100	50	25	10	5	0.104458333	0	0	0	100	100	95	75	25	0.575083333	0	0	0	0	0.563045175	24	31	37	35	36	31	23	25	36	31	10	11
161	22	19	2	3.3	1	50	50	50	40	30	0.372208333	0	0	0	100	85	80	60	45	0.565395833	0	0	0	0	0.55670089	33	33	36	32	36	28	12	28	34	20	12	9
343	31	20	2	3.9	1	97.5	95	92.5	60	40	0.559604167	0	0	0	99	80	70	65	60	0.638566667	0	0	0	0	0.556002738	23	29	40	41	33	35	32	32	36	43	9	10
277	13	22	1	3.75	1	99	90	80	50	30	0.458358333	0	0	0	100	75	70	65	65	0.657604167	0	0	0	0	0.555830938	27	24	35	32	34	40	24	18	27	32	11	15
186	23	23	1	2.7	1	92.5	85	60	45	30	0.413604167	0	0	0	70	65	50	15	1	0.139479167	0	0	0	0	0.554561259	37	25	38	36	40	29	23	33	36	39	9	15
366	11	21	1	3	1	97.5	97.5	85	65	50	0.61671875	0	0	0	97.5	85	65	40	30	0.394604167	0	0	0	0	0.549815195	35	31	27	24	38	38	17	10	32	33	9	11
272	26	24	1	3.7	1	99	95	85	50	25	0.444254167	0	0	0	90	90	60	60	35	0.506541667	0	0	0	0	0.54973306	26	35	28	42	33	43	15	9	36	40	13	12
116	17	27	1	3.02	1	95	90	75	60	45	0.561375	0	0	0	85	70	60	60	50	0.562541667	0	0	0	0	0.549500342	36	16	44	37	37	41	20	28	39	43	12	13
185	17	22	2	3.9	1	100	95	75	25	15	0.2744375	0	0	0	65	65	45	35	25	0.326479167	0	0	0	0	0.548528405	25	24	32	38	35	39	21	21	35	37	12	10
32	21	21	1	3.2	0	100	99	80	60	20	0.4681375	0	0	0	70	50	45	40	40	0.407625	0	0	0	0	0.545982204	22	25	33	33	36	31	18	16	30	30	15	13
386	16	19	2	3.7	1	100	95	70	50	35	0.469520833	0	0	0	95	90	75	50	45	0.513375	0	0	0	0	0.545215606	35	35	35	29	40	43	23	31	26	28	9	12
39	19	20	1	3.4	0	100	100	100	80	25	0.604	0	0	0	100	100	80	50	25	0.440333333	0	0	0	0	0.541786448	31	16	35	28	37	32	17	32	35	32	13	11
337	16	20	1	3.2	1	99	90	50	15	5	0.160858333	0	0	0	97.5	85	70	20	15	0.243520833	0	0	0	0	0.538634497	22	24	40	38	37	34	20	20	37	38	11	12
202	38	21	2	3.21	1	97.5	90	65	40	25	0.375583333	0	0	0	92.5	90	70	40	25	0.380416667	0	0	0	0	0.537771732	21	29	38	36	39	25	30	24	37	27	11	12
194	17	19	2	3.3	1	97.5	75	70	65	65	0.6575625	0	0	0	90	90	65	45	30	0.419458333	0	0	0	0	0.536827515	23	28	28	34	42	31	13	25	27	35	14	12
199	26	21	1	3.3	1	100	100	85	50	25	0.44525	0	0	0	97.5	99	90	60	20	0.477929167	0	0	0	0	0.534558522	29	30	34	42	34	36	25	12	31	36	14	18
139	21	20	2	3.8	1	100	95	90	60	20	0.4771875	0	0	0	25	97.5	92.5	50	40	0.510885417	1	1	1	1	0.530531828	29	17	32	32	34	33	19	26	36	38	10	11
165	14	19	2	3.7	1	90	90	50	40	40	0.420708333	0	0	0	20	100	80	80	75	0.783	1	1	1	1	0.524154004	25	17	22	43	24	34	21	24	28	39	7	13
131	32	21	1	4	1	97.5	75	65	60	50	0.568645833	0	0	0	99	75	50	50	30	0.425920833	0	0	0	0	0.521208077	14	33	39	45	35	35	25	23	24	41	8	14
9	28	20	2	3.5	0	99	99	75	5	2.5	0.129204167	0	0	0	100	100	60	35	15	0.308666667	0	0	0	0	0.5211718	23	17	24	44	29	42	30	26	30	27	11	11
378	27	19	1	3.3	1	100	95	30	2.5	1	0.0661875	0	0	0	92.5	85	80	65	35	0.549270833	0	0	0	0	0.521078713	23	24	27	26	33	28	31	22	28	32	14	13
225	17	51	2	3.9	1	99	97.5	99	35	25	0.386510417	0	0	0	99	90	70	50	35	0.468525	0	0	0	0	0.518740589	22	21	36	33	37	37	28	26	33	34	12	13
260	15	22	1	3.89	1	95	70	75	75	70	0.729458333	0	0	0	90	75	65	60	45	0.548520833	0	0	0	0	0.517553046	28	12	29	33	34	36	25	23	28	30	7	12
238	36	21	2	3.6	1	99	97.5	95	95	95	0.950577083	0	1	1	100	100	75	70	55	0.651416667	0	0	0	1	0.515008214	16	31	40	43	39	41	24	19	34	45	9	11
410	21	19	2	4	1	100	100	75	10	35	0.283416667	1	0	1	90	100	70	45	25	0.406333333	0	0	0	1	0.513870637	18	20	36	37	38	35	21	23	30	30	10	11
404	22	24	2	3.2	1	99	1	50	15	10	0.163429167	1	0	1	90	85	75	50	40	0.4923125	0	0	0	1	0.512446954	29	24	36	36	35	31	34	35	34	47	13	14
400	31	21	2	3.75	1	95	75	60	60	50	0.5636875	0	0	0	92.5	80	65	50	40	0.481541667	0	0	0	0	0.511351814	29	32	44	44	39	37	20	18	22	29	8	12
371	26	21	1	3.81	1	90	85	50	25	15	0.247729167	0	0	0	85	60	35	30	15	0.252	0	0	0	0	0.501689938	14	18	29	33	28	31	26	24	25	25	10	10
340	16	26	1	3.75	1	99	75	50	60	35	0.493920833	0	0	0	90	80	65	45	30	0.4175	0	0	0	0	0.50017796	23	28	42	41	37	35	18	16	37	39	14	14
330	25	23	1	3	1	99	85	20	20	15	0.194379167	0	0	0	100	70	35	25	25	0.270208333	0	0	0	0	0.49744011	12	12	39	38	44	40	16	12	35	44	17	16
393	14	20	1	3.25	1	100	85	50	5	2.5	0.101895833	0	0	0	90	70	35	20	10	0.186041667	0	0	0	0	0.492125257	28	28	41	36	33	32	21	19	32	30	14	12
297	24	19	2	3.4	1	100	75	60	60	45	0.543770833	0	0	0	100	95	95	90	85	0.886104167	0	0	0	0	0.481407598	28	21	30	36	34	25	25	28	26	41	9	11
249	27	35	1	3.4	1	100	90	80	65	65	0.670375	0	0	0	92.5	80	50	50	45	0.486791667	0	0	0	0	0.46977755	24	19	42	33	38	29	21	30	34	37	10	13
8	20	23	1	3.55	0	100	90	50	65	50	0.580875	1	0	1	100	75	65	60	35	0.5086875	0	0	0	1	0.459952088	11	30	39	38	31	35	20	20	36	42	12	14
390	24	22	1	2.9	1	99	95	70	60	35	0.517504167	0	0	0	100	95	75	40	5	0.3064375	0	0	0	0	0.448812457	19	21	34	43	43	44	17	15	32	41	13	14
174	31	20	2	3.5	1	50	90	35	2.5	2.5	0.075291667	1	0	1	100	100	100	95	95	0.956	0	1	1	1	0.443874059	17	36	33	35	37	36	25	23	33	39	12	10
124	23	19	2	3.6	1	99	95	75	45	30	0.430420833	0	0	0	99	95	75	70	60	0.670420833	0	0	0	0	0.443015743	27	22	38	40	40	31	29	33	36	32	14	9
405	23	20	2	3.6	1	100	100	100	70	10	0.496	0	0	0	100	95	95	70	40	0.610104167	0	0	0	0	0.440704997	22	21	38	38	33	34	28	30	30	32	10	9
74	31	21	1	3.7	0	100	100	95	60	35	0.543083333	0	0	0	99	97.5	90	65	60	0.661660417	0	0	0	0	0.438791923	30	24	35	39	38	42	28	18	34	36	10	13
71	20	21	1	3.95	0	99	90	70	65	60	0.640525	0	0	0	10	10	10	5	5	0.056375	0	0	0	0	0.438025325	21	10	41	35	36	40	24	21	38	35	8	13
113	21	20	2	3.7	1	100	100	70	35	35	0.3985	0	0	0	100	100	85	60	5	0.41325	0	0	0	0	0.431327858	38	28	31	33	31	35	19	25	29	27	11	9
100	16	20	2	3	1	99	99	80	45	25	0.416120833	0	0	0	100	100	70	50	40	0.4905	0	0	0	0	0.427029432	24	38	37	40	41	37	32	14	32	46	6	17
156	22	20	2	3.67	1	97.5	90	70	60	50	0.5765	0	0	0	100	95	80	75	60	0.699354167	0	0	0	0	0.42579911	22	24	32	40	30	34	27	30	34	31	9	7
351	18	19	2	3.8	1	100	100	70	60	75	0.6785	1	0	1	99	90	60	50	45	0.498691667	0	0	0	1	0.422060233	31	31	43	40	40	38	19	18	38	37	9	10
322	21	19	2	3.75	1	100	95	90	40	25	0.4011875	0	0	0	100	99	75	50	25	0.435220833	0	0	0	0	0.420619439	38	37	42	42	35	36	15	15	37	45	12	12
92	14	20	2	3	0	100	100	75	15	10	0.207416667	0	0	0	100	95	80	35	20	0.347354167	0	0	0	0	0.41991102	40	37	32	32	25	28	15	12	32	38	10	11
40	19	21	2	3.21	0	100	90	65	60	50	0.571625	0	0	0	95	90	75	70	60	0.669375	0	0	0	0	0.418199863	25	18	42	24	44	34	19	28	28	34	12	11
103	22	20	2	3.7	1	100	100	50	20	10	0.206833333	0	0	0	100	95	75	40	30	0.4064375	0	0	0	0	0.411546886	20	20	41	39	43	27	14	34	27	41	10	12
256	21	19	2	3.9	1	100	99	75	35	75	0.563220833	1	0	1	100	90	80	50	50	0.538375	0	0	0	1	0.410373032	24	30	36	30	32	38	23	17	28	34	12	11
50	14	21	2	2.75	0	100	100	60	40	35	0.412666667	0	0	0	99	90	75	60	40	0.541441667	0	0	0	0	0.410116359	22	23	40	27	40	26	18	24	34	31	9	5
319	30	21	2	3.89	1	90	85	60	60	50	0.5655625	0	0	0	100	90	50	45	30	0.404875	0	0	0	0	0.408960986	27	31	29	32	45	42	16	18	37	38	13	15
375	17	20	2	2.4	1	100	100	50	25	25	0.290833333	0	0	0	100	95	75	70	65	0.6904375	0	0	0	0	0.40890486	34	34	36	41	31	33	26	25	29	36	9	9
65	11	19	2	3.6	0	90	75	50	50	45	0.485770833	0	0	0	90	90	80	75	70	0.738208333	0	0	0	0	0.407939767	33	33	41	42	31	43	20	13	34	42	11	14
110	21	23	1	3.25	1	100	100	50	10	10	0.158833333	0	0	0	100	100	50	25	10	0.230833333	0	0	0	0	0.399948665	13	11	33	34	40	37	29	26	35	36	12	12
106	49	26	1	3	1	100	100	85	25	10	0.26525	0	0	0	100	65	65	45	30	0.414729167	0	0	0	0	0.393310746	33	22	38	33	36	31	14	21	34	37	14	15
44	18	27	1	2.86	0	97.5	92.5	40	45	25	0.375489583	0	0	0	92.5	75	50	45	35	0.4218125	0	0	0	0	0.393042437	32	26	33	36	34	29	30	25	26	29	12	11
210	39	19	2	3.75	1	90	80	60	35	20	0.324583333	0	0	0	85	85	75	70	60	0.668229167	0	0	0	0	0.385513347	21	30	38	41	27	41	28	19	27	35	10	12
95	20	25	2	2.85	0	95	95	85	40	20	0.3761875	0	0	0	80	60	40	35	25	0.320833333	0	0	0	0	0.384397673	29	29	41	34	26	23	28	33	37	37	10	11
67	13	21	1	3	0	95	90	65	50	50	0.523541667	0	0	0	95	90	50	35	15	0.296791667	0	0	0	0	0.384199179	27	29	40	35	43	29	27	31	25	41	13	11
345	21	22	1	3.66	1	97.5	75	40	30	20	0.2800625	0	0	0	85	70	40	40	10	0.286875	0	0	0	0	0.382474333	24	23	40	38	30	29	19	20	31	37	12	12
333	21	19	1	3.7	1	99	65	95	95	90	0.9242125	1	1	1	99	97.5	92.5	75	15	0.53211875	0	0	0	1	0.380896646	29	23	42	41	42	38	14	16	36	36	11	14
3	21	23	1	2.7	0	100	100	75	10	10	0.183416667	0	0	0	100	90	60	20	5	0.194708333	0	0	0	0	0.380554415	21	14	33	41	31	37	22	17	35	41	15	11
90	42	28	1	3.15	0	100	95	50	5	5	0.113854167	0	0	0	99	97.5	65	20	2.5	0.191077083	0	0	0	0	0.37733744	24	23	36	33	34	30	16	16	29	34	13	13
150	15	19	2	3.7	1	97.5	95	70	30	20	0.313479167	0	0	0	97.5	90	80	50	50	0.538333333	0	0	0	0	0.375213552	26	25	36	37	33	32	13	24	37	40	15	11
214	19	26	2	3.5	1	100	95	60	70	25	0.5156875	0	0	0	100	80	35	30	30	0.316166667	0	0	0	0	0.371605065	33	13	36	35	33	33	29	28	32	34	13	12
189	14	20	2	3.2	1	100	99	40	40	40	0.412804167	0	0	0	80	75	70	50	35	0.465270833	0	0	0	0	0.368240246	26	16	40	38	43	33	21	25	29	28	10	11
248	35	27	1	3.9	1	92.5	80	50	50	45	0.486791667	0	0	0	80	65	50	50	40	0.463645833	0	0	0	0	0.362142368	24	27	30	41	30	41	23	11	38	45	8	20
377	20	21	2	3	1	90	85	85	75	75	0.762145833	0	0	0	90	70	50	35	30	0.352791667	0	0	0	0	0.35884668	30	26	41	41	29	28	21	17	16	29	11	12
298	32	24	2	3.8	1	90	75	50	15	15	0.197770833	0	0	0	90	90	80	65	25	0.510208333	0	0	0	0	0.357364134	21	29	43	45	39	36	19	20	33	34	12	16
24	20	19	2	3.85	0	100	100	75	25	10	0.255416667	0	0	0	100	90	50	15	2.5	0.150875	0	0	0	0	0.346389459	28	29	42	44	31	36	15	14	19	48	12	11
136	15	22	2	3.2	1	100	100	50	10	5	0.138833333	0	0	0	45	45	40	25	10	0.2093125	0	0	0	0	0.3453436	26	23	38	36	39	34	21	21	33	31	5	13
198	23	21	1	2.25	1	100	95	85	85	80	0.832270833	0	0	0	99	75	40	20	15	0.2120875	0	0	0	0	0.340066735	21	25	36	33	42	32	21	24	26	41	11	15
191	29	19	2	4	1	100	100	65	5	5	0.129583333	0	0	0	30	25	25	10	5	0.098395833	0	0	0	0	0.338444216	37	34	43	38	36	33	25	28	42	38	7	12
365	22	35	1	3.4	1	100	92.5	50	20	1	0.169364583	0	0	0	80	75	50	40	25	0.357604167	0	0	0	0	0.337058522	21	27	27	31	29	34	19	15	29	34	12	12
227	20	23	2	3.8	1	80	50	50	50	40	0.460708333	0	0	0	100	100	85	85	80	0.83325	0	0	0	0	0.333021903	37	16	28	32	34	36	14	22	32	31	12	9
203	16	25	2	3.4	1	100	70	50	40	15	0.316958333	0	0	0	90	80	70	30	10	0.270416667	0	0	0	0	0.32892334	19	21	29	26	35	30	24	17	24	43	9	12
253	20	22	1	3.4	1	99	95	50	20	5	0.1858375	0	0	0	80	50	35	15	10	0.157958333	0	0	0	0	0.324253936	29	24	39	35	35	38	12	22	32	36	9	13
384	18	22	2	3.6	1	100	95	50	2.5	2.5	0.091854167	0	0	0	100	80	70	45	40	0.462583333	0	0	0	0	0.323322382	31	30	30	38	29	32	29	26	41	45	11	11
182	12	23	1	3.92	1	100	95	75	2.5	2.5	0.1164375	0	0	0	99	75	70	65	60	0.6375875	0	0	0	0	0.32121321	31	29	43	40	33	42	34	19	40	28	10	13
392	21	24	2	2.3	1	80	70	70	20	20	0.260291667	0	0	0	90	80	45	30	15	0.265833333	0	0	0	0	0.320077002	28	28	30	28	29	31	31	31	33	34	12	14
204	18	21	2	3.46	1	100	70	35	35	35	0.358208333	0	0	0	75	50	20	15	15	0.163125	0	0	0	0	0.313747433	22	25	37	29	37	32	35	29	39	34	9	10
280	19	21	2	3.9	1	99	92.5	50	2.5	2.5	0.091347917	0	0	0	100	90	50	40	40	0.420875	0	0	0	0	0.309924709	25	28	28	35	37	38	25	29	26	36	12	13
27	17	21	1	3.61	0	90	60	15	15	10	0.140416667	0	0	0	90	70	15	15	15	0.162375	0	0	0	0	0.308312799	27	23	35	30	33	33	15	25	27	42	16	11
78	27	20	2	3.7	0	99	80	45	35	35	0.369983333	0	0	0	90	75	40	30	15	0.2599375	0	0	0	0	0.302604381	21	16	43	37	42	29	22	23	36	39	9	9
331	17	20	2	3.2	1	100	100	75	5	5	0.139416667	0	0	0	97.5	85	60	35	20	0.3256875	0	0	0	0	0.299435318	31	33	37	32	40	42	26	26	32	32	9	9
66	21	41	2	3.77	0	99	85	35	20	10	0.189129167	0	0	0	92.5	75	70	50	40	0.485479167	0	0	0	0	0.299323751	33	24	44	43	36	43	20	28	34	43	6	8
121	20	19	2	3.5	1	97.5	100	85	20	10	0.241208333	0	0	0	95	70	40	15	5	0.147041667	0	0	0	0	0.285588638	32	28	40	36	42	29	24	24	34	37	9	12
178	17	21	1	3.75	1	95	75	25	25	25	0.261270833	0	0	0	92.5	70	30	30	5	0.209166667	0	0	0	0	0.285330253	32	14	42	34	43	34	22	30	40	29	12	12
1	29	24	2	3.8	0	100	90	80	80	75	0.782375	0	0	0	100	100	75	40	30	0.407416667	0	0	0	0	0.284301848	31	23	40	32	39	32	34	28	36	36	11	5
20	21	24	1	3.65	0	99	80	50	5	5	0.1109	0	0	0	92.5	50	25	5	5	0.080333333	0	0	0	0	0.282349418	34	24	33	39	35	32	22	14	26	38	9	14
398	18	23	1	3.3	1	100	97.5	75	25	25	0.314927083	0	0	0	100	95	90	65	35	0.5611875	0	0	0	0	0.270220739	16	12	35	43	32	37	23	26	25	26	7	5
144	19	20	2	3.4	1	100	100	65	10	10	0.173583333	0	0	0	60	60	50	20	15	0.218333333	0	0	0	0	0.270080082	21	32	33	36	39	33	27	28	41	41	9	10
115	16	24	1	3	1	92.5	75	60	50	50	0.515645833	0	0	0	95	90	90	85	80	0.836125	0	0	0	0	0.269977755	33	31	33	35	37	29	26	26	39	38	8	13
336	26	21	2	2.4	1	10	99	99	99	90	0.952520833	1	1	1	60	100	50	10	2.5	0.128166667	1	0	1	1	0.263059548	25	20	36	38	34	38	19	23	38	40	16	13
385	15	20	2	3.2	1	100	95	50	10	10	0.157854167	0	0	0	70	50	50	40	15	0.312541667	0	0	0	0	0.255633128	25	25	36	36	35	35	20	20	29	38	10	10
321	18	28	1	3.75	1	100	100	50	25	25	0.290833333	0	0	0	100	75	50	20	20	0.2419375	0	0	0	0	0.255540726	25	18	43	38	37	30	16	22	39	42	12	10
372	19	23	1	3.1	1	100	99	50	35	35	0.3786375	0	0	0	95	90	40	15	10	0.170958333	0	0	0	0	0.253280287	24	27	38	38	33	30	22	22	31	37	12	15
79	24	29	2	2.8	0	100	97.5	50	50	40	0.47034375	0	0	0	100	80	75	60	50	0.5795	0	0	0	0	0.244784394	28	21	39	33	38	34	18	31	28	21	10	6
49	42	21	1	3.6	0	100	100	65	10	10	0.173583333	0	0	0	99	80	50	10	10	0.1549	0	0	0	0	0.240311431	28	19	34	44	41	37	18	15	33	32	16	11
70	11	21	2	3.9	0	85	25	50	5	5	0.099895833	1	0	1	80	80	50	30	30	0.330583333	0	0	0	1	0.239028063	36	27	37	32	30	31	28	22	36	30	10	14
388	12	19	2	3.8	1	100	90	65	25	25	0.303625	0	0	0	99	80	75	60	60	0.619483333	0	0	0	0	0.238836413	37	35	41	43	34	34	20	18	32	37	12	14
13	28	23	1	3.2	0	100	100	90	15	1	0.186166667	0	0	0	97.5	90	50	20	7.5	0.194833333	0	0	0	0	0.235869268	35	30	42	35	34	33	18	21	40	33	10	14
141	14	25	1	3	1	99	80	35	35	20	0.30015	0	0	0	65	50	50	45	35	0.416458333	0	0	0	0	0.235583162	17	27	37	40	29	35	26	14	35	43	7	8
15	16	21	2	2.4	0	75	70	70	35	2.5	0.262208333	0	0	0	30	30	25	20	20	0.207375	0	0	0	0	0.227067077	28	40	41	27	41	38	14	24	35	41	12	13
209	15	23	2	3.2	1	99	100	65	2.5	2.5	0.107566667	0	0	0	100	100	90	30	1	0.258166667	0	0	0	0	0.22554757	24	23	36	34	36	29	20	26	24	31	13	9
107	15	19	2	2.8	1	100	90	50	35	25	0.336875	0	0	0	80	50	50	45	35	0.416708333	0	0	0	0	0.224396304	22	33	40	36	31	32	29	26	33	26	11	11
143	20	25	1	3.7	1	95	90	50	35	35	0.376791667	0	0	0	50	40	40	35	35	0.356416667	0	0	0	0	0.220140315	17	33	25	40	44	40	26	13	39	40	11	13
318	13	21	2	3.5	1	100	100	75	5	1	0.123416667	0	0	0	100	85	60	10	1	0.129729167	0	0	0	0	0.219466119	38	39	34	34	31	29	33	28	35	43	11	9
10	15	35	2	3	0	90	80	35	35	25	0.32	0	0	0	85	50	40	35	30	0.338958333	0	0	0	0	0.218340178	24	37	34	37	37	42	22	17	26	45	10	8
207	18	20	2	2.9	1	100	80	65	10	5	0.149666667	0	0	0	100	100	60	10	5	0.148666667	0	0	0	0	0.211748802	23	22	42	37	33	36	19	26	38	33	8	9
399	11	19	2	2.71	1	100	100	80	1	1	0.109133333	0	0	0	95	95	50	25	20	0.269770833	0	0	0	0	0.19754449	19	19	38	36	42	37	30	26	32	31	8	15
6	18	19	1	3.5	0	100	85	60	35	35	0.385729167	0	0	0	90	50	35	30	10	0.230125	0	0	0	0	0.191659822	27	12	33	35	34	31	24	27	35	42	13	8
397	21	25	2	2.9	1	20	100	80	5	5	0.143	1	0	1	100	85	25	15	15	0.1753125	0	0	0	1	0.182279261	32	32	38	37	35	35	27	22	23	30	9	9
155	20	19	2	3.5	1	2.5	1	1	25	25	0.2216375	1	1	1	80	70	40	45	35	0.410791667	0	0	0	1	0.181769336	28	28	44	38	34	38	16	17	38	32	11	15
81	16	26	2	3.5	0	90	75	65	65	45	0.572520833	0	0	0	90	80	40	40	20	0.328916667	0	0	0	0	0.176661191	24	26	42	35	35	28	12	27	36	31	11	9
85	24	21	2	3	0	100	99	65	1	1	0.0941875	0	0	0	99	95	50	30	5	0.2338375	0	0	0	0	0.16988193	37	36	40	39	33	34	23	23	28	28	12	13
4	21	27	2	3.32	0	99	90	80	80	70	0.762358333	0	0	0	90	90	25	5	2.5	0.078125	0	0	0	0	0.165054757	33	28	37	33	30	35	21	10	27	37	12	9
16	13	24	1	3.69	0	99	75	15	15	10	0.143504167	0	0	0	70	50	25	15	5	0.127958333	0	0	0	0	0.162773443	25	22	37	43	33	44	26	10	38	33	10	11
135	19	23	1	3.97	1	25	25	25	20	15	0.1863125	0	0	0	30	25	20	20	15	0.181479167	0	0	0	0	0.153511294	28	24	38	32	41	40	19	32	35	38	11	9
387	37	20	2	3.9	1	100	97.5	50	1	1	0.07914375	0	0	0	100	75	35	15	15	0.1831875	0	0	0	0	0.148663587	30	31	45	45	40	38	14	19	34	35	9	10
213	15	21	2	2.86	1	35	100	5	5	5	0.0695	1	0	1	90	45	25	10	2.5	0.0933125	0	0	0	1	0.148329911	29	28	36	42	40	40	23	20	31	40	11	8
401	23	23	1	3	1	100	100	99	95	95	0.955016667	0	1	1	100	100	25	20	20	0.22225	0	0	0	1	0.147912389	30	31	40	42	32	35	19	17	33	38	12	11
379	17	24	1	3.8	1	100	100	70	1	1	0.0993	0	0	0	40	30	25	25	25	0.251541667	0	0	0	0	0.14301848	22	21	34	37	33	35	20	16	34	40	12	14
220	20	22	2	2.5	1	95	70	25	25	20	0.240291667	0	0	0	100	95	90	85	80	0.8371875	0	0	0	0	0.14295859	23	32	29	38	31	36	25	26	28	31	12	12
281	16	37	1	3.79	1	80	75	35	35	35	0.358854167	0	0	0	100	100	95	95	85	0.911083333	0	0	0	0	0.141019849	26	24	36	23	33	29	28	22	35	42	8	14
45	13	26	1	2.6	0	40	97.5	20	5	5	0.08384375	1	0	1	1	100	1	1	5	0.0458	1	1	1	1	0.125550992	38	22	41	22	36	37	16	14	34	25	13	12
304	28	19	2	2.34	1	100	95	90	90	90	0.9011875	0	0	0	100	100	100	100	95	0.98	0	1	1	1	0.120918207	17	31	34	41	41	31	36	23	19	40	8	10
276	16	22	2	3.5	1	80	60	40	10	10	0.140833333	0	0	0	95	90	85	80	75	0.787208333	0	0	0	0	0.119607118	38	21	36	41	36	37	14	29	31	42	14	10
307	15	20	2	3.8	1	10	10	10	7.5	7.5	0.078375	0	0	0	35	25	25	15	10	0.142479167	0	0	0	0	0.105181383	27	25	44	36	31	32	17	24	36	28	12	12
64	22	19	2	3.26	0	100	100	10	7.5	7.5	0.0975	0	0	0	10	2.5	25	15	15	0.15765625	1	1	1	1	0.087438398	22	30	34	36	34	26	15	24	30	44	14	8
37	18	25	1	3.24	0	15	100	65	1	1	0.092966667	1	0	1	15	15	15	10	5	0.086354167	0	0	0	1	0.071930185	15	30	33	37	37	29	26	20	33	36	12	10
117	16	19	2	3.98	1	100	70	40	15	15	0.187125	0	0	0	50	45	35	15	5	0.136479167	0	0	0	0	0.068646475	37	14	43	30	34	25	18	30	37	38	10	8
97	16	19	2	3	1	99	15	50	2.5	2.5	0.076170833	1	0	1	90	80	80	75	50	0.65625	0	0	0	1	0.038528405	29	27	29	44	29	37	31	17	19	36	15	14
200	14	19	2	3.45	1	97.5	90	70	75	60	0.6885	0	0	0	95	92.5	85	75	65	0.723697917	0	0	0	0	0.786652977	37	22	35	43	36	42	18	23	34	26	11	16
315	20	29	1	3.2	1	97.5	95	65	40	20	0.3565625	0	0	0	90	90	70	60	25	0.476375	0	0	0	0	0.761940452	23	23	38	37	38	36	23	20	26	33	12	13
302	31	21	1	3.6	1	100	75	70	35	10	0.293604167	0	0	0	100	100	75	40	25	0.387416667	0	0	0	0	0.720312115	25	33	28	40	26	30	33	23	40	42	10	13
76	16	20	2	3.75	0	100	90	40	20	1	0.159041667	0	0	0	95	70	65	50	45	0.499625	0	0	0	0	0.679890486	40	35	45	28	36	42	13	27	37	21	13	10
183	11	19	2	3.7	1	97.5	90	90	70	50	0.644166667	0	0	0	90	90	80	75	75	0.758208333	0	0	0	0	0.652080767	30	26	41	34	32	30	17	19	30	31	12	10
353	19	22	1	3.4	1	95	97.5	90	75	35	0.60959375	0	0	0	100	97.5	80	50	25	0.43984375	0	0	0	0	0.624284736	27	28	40	39	38	35	17	19	32	36	13	12
157	15	24	1	3.7	1	100	80	40	15	5	0.149083333	0	0	0	100	100	65	40	35	0.417583333	0	0	0	0	0.517412731	30	21	30	32	39	35	30	18	26	39	8	15
180	23	22	1	3	1	100	100	85	40	35	0.43725	0	0	0	75	99	70	65	35	0.5418875	1	0	1	1	0.503678987	24	28	32	40	34	36	21	11	32	31	9	10
57	14	19	1	3.5	0	100	95	80	50	25	0.439354167	0	0	0	100	70	60	45	35	0.430791667	0	0	0	0	0.496724846	29	22	45	29	41	34	18	22	37	38	9	13
339	24	26	1	3.1	1	92.5	90	75	65	35	0.545333333	0	0	0	97.5	85	80	75	50	0.657354167	0	0	0	0	0.476776181	19	22	40	38	34	36	23	18	35	40	11	12
342	25	19	2	3.41	1	100	75	45	60	30	0.469020833	1	0	1	90	80	75	45	25	0.407333333	0	0	0	1	0.43233744	37	34	40	41	39	36	13	18	34	35	14	12
262	15	22	1	3.23	1	90	80	40	15	5	0.148916667	0	0	0	75	80	65	30	15	0.28525	0	0	0	0	0.356137919	29	22	42	29	37	40	18	20	35	32	11	13
59	16	21	1	3.5	0	99	80	40	10	5	0.125066667	0	0	0	100	80	25	20	15	0.198333333	0	0	0	0	0.330311431	32	22	30	38	43	26	30	27	25	32	14	13
127	16	20	2	3	1	90	80	50	10	25	0.21475	1	0	1	97.5	90	80	40	35	0.430333333	0	0	0	1	0.295530459	13	40	39	45	34	45	31	9	24	46	9	13
237	28	19	1	3	1	99	90	65	35	15	0.311608333	0	0	0	97.5	80	35	25	15	0.232125	0	0	0	0	0.28664271	27	36	38	41	37	37	10	9	27	47	7	18
142	16	22	1	3.4	1	100	50	20	7.5	5	0.087541667	0	0	0	90	50	40	35	30	0.339041667	0	0	0	0	0.180065024	30	12	16	40	41	23	24	21	34	34	8	11
263	18	20	2	3.8	1	100	95	40	5	5	0.104020833	0	0	0	100	25	25	25	15	0.2115625	0	0	0	0	0.128680698	11	21	34	35	34	36	27	22	30	23	12	11
75	18	25	1	2.89	0	80	70	50	1	1	0.073425	0	0	0	40	45	25	10	10	0.122479167	0	0	0	0	0.087857632	23	34	35	30	36	32	24	26	32	34	12	12
129	35	30	1	3.78	1	100	90	80	75	65	0.718375	0	0	0	99	99	99	99	95	0.974004167	0	1	1	1	0.83362423	32	17	38	29	39	37	14	24	32	36	10	13
88	24	24	2	3.6	0	100	50	30	10	95	0.469375	1	1	1	100	100	85	50	40	0.50525	0	0	0	1	0.832919233	27	24	32	28	0	26	30	32	36	40	10	10
364	11	18	2	3.9	1	100	100	100	75	65	0.74	0	0	0	100	95	95	95	95	0.950104167	0	1	1	1	0.829154689	36	35	30	36	35	35	16	17	33	37	13	13
411	15	30	1	3.6	1	100	90	85	25	5	0.243291667	0	0	0	100	90	85	85	75	0.811291667	0	0	0	0	0.822347707	19	19	44	41	26	29	23	26	38	42	9	13
151	14	19	1	3.4	1	100	99	50	40	20	0.3426375	0	0	0	100	95	75	50	45	0.5144375	0	0	0	0	0.817896646	31	30	43	22	32	42	20	18	44	33	14	14
128	13	21	1	3.5	1	90	85	65	60	40	0.530479167	0	0	0	100	90	80	75	70	0.738375	0	0	0	0	1.015331964	35	34	37	41	34	33	20	12	34	31	7	10
123	19	19	2	3.8	1	99	92.5	70	60	25	0.477014583	0	0	0	97.5	90	90	90	80	0.860166667	0	0	0	0	1.011273101	16	35	36	43	38	28	19	24	18	42	9	15
173	16	23	2	2.9	1	97.5	70	50	15	5	0.156916667	0	0	0	100	95	90	90	80	0.8611875	0	0	0	0	0.893628679	27	21	33	39	35	29	22	32	30	32	14	10
137	24	23	1	3.32	1	99	99	90	85	65	0.777954167	0	0	0	100	100	99	90	85	0.891016667	0	0	0	0	0.829623546	25	30	29	41	27	36	18	15	35	38	17	16
41	17	21	2	3.6	0	100	100	99	85	65	0.787016667	0	0	0	95	90	85	80	75	0.787208333	0	0	0	0	0.826633812	19	16	34	35	39	37	30	19	32	30	11	12
408	14	21	2	3.22	1	100	99	80	90	80	0.8521375	0	0	0	100	90	90	90	85	0.880208333	0	0	0	0	1.119370294	19	22	34	33	40	40	9	8	28	33	12	13
406	25	19	2	3	1	100	100	99	95	90	0.935016667	0	0	0	100	100	100	100	100	1	0	1	1	1	1.118548939	24	27	32	32	32	29	26	25	32	34	9	10
368	18	20	2	3	1	100	100	100	100	100	1	0	1	1	100	100	100	100	100	1	0	1	1	1	1.106502396	31	27	43	39	40	35	17	20	30	31	10	11
358	18	25	1	2.8	1	50	40	35	25	25	0.2635	0	0	0	100	100	100	100	100	1	0	1	1	1	1.103411362	17	11	21	15	37	32	28	20	30	31	8	6
350	18	23	2	3.2	1	100	100	99	95	95	0.955016667	0	1	1	100	100	100	100	100	1	0	1	1	1	1.101026694	14	14	31	36	41	41	34	26	35	34	12	10
316	17	27	1	3.4	1	100	100	95	95	95	0.951083333	0	1	1	100	100	75	40	30	0.407416667	0	0	0	1	1.088158795	32	37	41	44	36	42	15	17	43	46	15	14
309	31	19	2	3.75	1	95	80	50	25	45	0.366833333	1	0	1	100	80	100	100	100	0.996083333	1	1	1	1	1.085420945	23	23	19	16	29	31	36	29	25	12	8	11
82	20	19	2	3.2	0	100	100	70	5	1	0.1185	0	0	0	100	100	90	85	75	0.818166667	0	0	0	0	1.083778234	36	32	44	37	37	26	11	23	36	49	16	6
328	40	20	2	4	1	100	100	90	75	30	0.590166667	0	0	0	100	100	100	100	100	1	0	1	1	1	1.060788843	37	32	42	43	38	33	17	11	39	47	6	7
243	17	20	2	3	1	99	95	90	80	50	0.693170833	0	0	0	99	100	100	100	100	0.999983333	0	1	1	1	1.045718686	34	36	42	43	38	38	23	18	35	38	13	12
221	22	22	2	2.5	1	100	100	100	100	100	1	0	1	1	100	100	100	100	100	1	0	1	1	1	1.044626968	23	29	44	33	29	33	23	30	34	36	7	10
212	24	25	2	3.2	1	100	30	90	90	90	0.888458333	1	0	1	100	100	100	100	100	1	0	1	1	1	1.040793977	21	25	34	27	30	37	24	24	32	44	11	8
201	31	20	1	3.07	1	100	100	100	90	80	0.872	0	0	0	99	90	80	90	85	0.870358333	0	0	0	0	1.035154004	21	24	43	27	44	30	26	27	23	35	10	13
347	25	26	1	2.7	1	95	92.5	70	35	10	0.296947917	0	0	0	100	100	97.5	80	70	0.781541667	0	0	0	0	1.034629021	27	18	39	36	24	27	21	16	37	41	11	11
171	15	20	2	3.97	1	90	90	70	60	45	0.556375	0	0	0	100	95	90	85	75	0.8171875	0	0	0	0	1.027926078	33	15	42	34	39	35	11	32	35	23	15	10
93	21	21	2	3.2	0	100	100	100	95	90	0.936	0	0	0	1	100	100	100	100	0.99835	1	1	1	1	1.018095483	13	15	34	35	21	26	24	29	32	35	11	13
216	16	19	2	3.32	1	99	97.5	97.5	80	80	0.821035417	0	0	0	95	97.5	95	90	70	0.826510417	0	0	0	0	1.017591376	38	19	42	27	44	33	16	34	39	29	12	12
231	41	19	2	3.6	1	100	100	95	90	80	0.867083333	0	0	0	97.5	95	92.5	85	80	0.839604167	0	0	0	0	1.011028405	29	22	36	42	37	33	37	23	28	35	12	12
229	17	21	2	3.87	1	90	90	25	10	25	0.192125	1	0	1	100	100	100	100	100	1	0	1	1	1	0.994003765	32	28	40	38	34	38	22	37	33	24	11	10
86	18	23	1	3.6	0	99	100	97.5	92.5	75	0.861525	0	0	0	100	100	99	95	90	0.935016667	0	0	0	0	0.983396988	24	20	39	35	31	35	29	24	27	35	10	11
282	28	21	2	3.6	1	100	99	90	75	80	0.789970833	0	0	0	99	99	99	99	99	0.990004167	0	1	1	1	0.981125257	33	35	37	44	38	38	23	21	27	34	12	7
289	31	19	2	3.6	1	99	97.5	95	80	70	0.778577083	0	0	0	100	100	99	99	99	0.990216667	0	1	1	1	0.976563655	22	24	38	32	35	33	14	26	31	32	13	10
33	21	23	1	3.5	0	99	99	90	70	60	0.685954167	0	0	0	100	90	50	30	15	0.272875	0	0	0	0	0.96844627	33	36	43	43	39	41	16	10	39	42	13	16
83	34	20	2	3.8	0	100	97.5	90	70	40	0.605677083	0	0	0	100	100	100	100	100	1	0	1	1	1	0.957049966	39	39	38	34	36	37	14	18	35	36	17	16
271	27	20	2	4	1	97.5	99	92.5	80	70	0.7763875	0	0	0	97.5	95	95	90	90	0.9060625	0	1	1	1	0.953729637	18	14	37	34	35	33	25	29	34	37	12	12
251	24	20	2	3.7	1	97.5	95	90	75	50	0.669145833	0	0	0	100	97.5	85	70	50	0.640760417	0	0	0	0	0.951090349	33	35	43	42	31	39	25	25	34	43	11	10
25	15	21	2	3.41	0	97.5	95	50	40	1	0.2658125	0	0	0	95	90	75	50	45	0.513375	0	0	0	0	0.944804928	29	29	42	42	32	30	27	20	33	33	9	11
288	16	47	1	3.5	1	97.5	85	100	100	70	0.877020833	0	0	0	100	100	95	95	95	0.951083333	0	1	1	1	0.942635181	19	32	44	35	37	29	32	24	35	40	9	11
224	28	20	2	3	1	100	95	90	70	50	0.6451875	0	0	0	100	100	100	90	97.5	0.942	0	1	1	1	0.927005476	27	30	37	39	35	35	35	29	21	38	10	11
223	22	20	2	3.8	1	100	100	99	99	90	0.954216667	0	0	0	100	95	90	90	90	0.9011875	0	0	0	0	0.911549624	26	29	37	40	31	39	15	16	31	41	14	12
413	17	18	1	3.5	1	99	90	75	50	35	0.473441667	0	0	0	99	97.5	95	95	90	0.930577083	0	1	1	1	0.907180014	31	34	34	35	27	33	24	21	39	43	10	13
167	20	24	1	3.76	1	95	75	40	30	30	0.320020833	0	0	0	95	92.5	92.5	85	75	0.819072917	0	0	0	0	0.90692334	20	24	30	40	36	38	35	28	35	39	9	13
170	12	20	2	3.9	1	100	99	90	75	60	0.709970833	0	0	0	99	97.5	90	80	80	0.813660417	0	0	0	0	0.90577447	22	11	38	37	31	44	13	16	24	39	10	10
193	20	25	2	3.75	1	99	99	92.5	90	75	0.8444125	0	0	0	99	92.5	90	85	85	0.85668125	0	0	0	0	0.899638604	22	28	36	30	27	32	27	27	30	32	10	12
308	17	20	2	3.6	1	99	95	80	50	40	0.4993375	0	0	0	100	100	100	99	95	0.9752	0	1	1	1	0.899425051	28	28	38	37	38	37	19	17	27	35	7	15
206	19	19	2	3.4	1	100	99	95	80	50	0.6988875	0	0	0	60	90	80	75	70	0.737708333	1	1	1	1	0.89862423	26	32	37	32	35	40	22	21	19	26	13	9
48	18	20	2	3.55	0	99	99	75	75	50	0.655204167	0	0	0	99	95	85	75	70	0.744254167	0	0	0	0	0.88211499	38	25	35	43	38	40	12	20	34	35	12	11
338	23	24	2	3.4	1	100	1	100	100	99	0.9766125	1	1	1	100	100	95	100	95	0.975083333	0	1	1	1	0.879106776	31	36	35	37	36	40	25	28	27	33	12	13
35	29	18	2	3.75	0	100	85	50	75	95	0.807895833	1	1	1	100	85	85	85	75	0.8103125	0	0	0	1	0.876348392	12	23	40	36	36	40	12	17	37	37	8	8
77	19	26	1	3.4	0	100	100	90	75	50	0.670166667	0	0	0	100	100	90	80	70	0.774166667	0	0	0	0	0.86766256	17	23	33	38	34	34	32	14	32	37	8	11
26	21	20	2	3.5	0	95	95	80	70	45	0.615270833	0	0	0	97.5	95	90	60	25	0.497145833	0	0	0	0	0.856193703	12	32	34	28	34	44	30	31	30	33	11	13
284	34	21	1	3.7	1	99	10	80	70	60	0.658691667	1	0	1	97.5	92.5	75	50	30	0.45390625	0	0	0	1	0.85071321	39	27	27	36	39	36	21	16	28	32	12	11
91	27	19	2	3.78	0	92.5	92.5	70	60	50	0.57690625	0	0	0	97.5	95	80	70	45	0.6153125	0	0	0	0	0.843145106	17	17	42	42	36	42	21	20	23	29	7	11
68	63	24	1	3.4	0	100	90	85	85	100	0.911291667	0	1	1	100	75	90	60	45	0.573270833	0	0	0	1	0.841512663	31	24	38	40	31	33	11	17	31	39	14	12
313	20	22	2	3.5	1	99	99	90	90	70	0.821954167	0	0	0	100	99	85	80	65	0.749054167	0	0	0	0	0.838607118	22	24	42	40	36	35	20	23	34	31	13	13
38	26	21	2	3.4	0	97.5	90	75	80	75	0.777416667	0	0	0	95	90	60	40	15	0.330625	0	0	0	0	0.827669405	32	28	35	40	36	25	24	27	40	36	13	10
341	23	20	2	4	1	100	100	75	70	50	0.631416667	0	0	0	99	90	75	75	75	0.753441667	0	0	0	0	0.728933607	22	21	43	43	42	38	27	28	35	39	9	9
241	23	21	2	3.75	1	100	99	80	70	45	0.6161375	0	0	0	95	90	75	70	50	0.629375	0	0	0	0	0.703737166	26	33	40	34	33	36	22	21	19	41	9	10
2	20	19	2	4	0	97.5	90	75	50	1	0.337416667	0	0	0	100	100	50	50	10	0.350833333	0	0	0	0	0.692108145	33	29	37	38	41	40	18	34	33	41	13	11
233	35	39	2	3.9	1	97.5	95	90	80	70	0.773145833	0	0	0	100	90	90	50	40	0.508208333	0	0	0	0	0.603435318	24	16	34	33	30	40	31	25	36	30	8	20
175	29	23	1	3.5	1	90	80	50	50	50	0.50675	0	0	0	100	100	80	60	35	0.528333333	0	0	0	0	0.582384668	25	32	40	39	36	40	23	14	29	32	16	10
234	20	24	2	3.5	1	90	85	75	60	50	0.5803125	0	0	0	100	90	80	50	35	0.478375	0	0	0	0	0.572083504	25	15	45	38	39	28	17	24	33	39	10	13
19	35	18	2	3.8	0	100	95	70	60	60	0.617520833	0	0	0	100	95	60	10	5	0.1476875	0	0	0	0	0.569103354	26	40	30	42	43	34	25	19	34	36	10	10
196	13	21	2	3.97	1	100	100	90	75	30	0.590166667	0	0	0	95	85	65	25	15	0.2625625	0	0	0	0	0.54812731	13	18	43	23	40	43	14	24	32	44	10	11
294	19	21	2	3.8	1	90	60	50	10	1	0.114833333	0	0	0	90	90	50	40	40	0.420708333	0	0	0	0	0.528803559	36	21	43	32	36	29	23	26	33	27	10	12
80	27	20	2	3	0	95	92.5	90	50	25	0.448614583	0	0	0	90	85	75	40	25	0.3843125	0	0	0	0	0.507903491	33	27	43	35	30	31	26	24	29	31	10	9
254	14	21	2	3.6	1	100	90	80	70	15	0.494375	0	0	0	100	100	75	45	20	0.391416667	0	0	0	0	0.444264203	15	28	36	36	27	35	22	27	29	34	12	11
101	20	20	2	3.2	1	90	90	50	20	10	0.204708333	0	0	0	50	50	40	40	30	0.362375	0	0	0	0	0.422217659	39	32	37	30	35	36	32	22	22	34	12	12
295	12	22	1	3.45	1	99	90	50	1	1	0.077658333	0	0	0	97.5	92.5	60	50	35	0.45915625	0	0	0	0	0.345718686	31	32	37	42	33	36	27	19	40	35	12	11
409	17	20	2	3.23	1	90	90	50	20	5	0.184708333	0	0	0	100	85	40	20	20	0.2340625	0	0	0	0	0.23615332	33	36	39	37	39	36	25	22	30	30	12	12
346	15	24	1	3.6	1	92.5	65	20	10	5	0.102354167	0	0	0	100	95	50	10	10	0.157854167	0	0	0	0	0.233278576	30	33	30	34	36	35	21	22	31	36	16	14
310	22	32	2	3.6	1	1	1	30	1	25	0.134929167	1	1	1	100	50	60	50	40	0.470875	0	0	0	1	0.192464066	30	26	43	44	44	43	20	23	28	35	15	14
133	20	21	2	3.56	1	99	99	50	20	10	0.206620833	0	0	0	80	70	50	45	25	0.380625	0	0	0	0	0.169409651	28	24	38	26	37	30	11	22	32	43	10	13
99	19	19	2	3.5	1	97.5	90	50	20	10	0.204833333	0	0	0	90	80	50	25	25	0.28675	0	0	0	0	0.164329227	35	31	35	37	36	34	30	20	25	36	14	15
31	16	22	1	3.4	0	95	10	2.5	1	1	0.015216667	0	0	0	10	5	5	5	1	0.034479167	0	0	0	0	0.060548939	22	23	33	24	20	30	25	27	38	33	10	10
168	16	19	2	3.8	1	100	95	90	75	50	0.6691875	0	0	0	100	100	95	100	100	0.995083333	0	1	1	1	0.043497262	19	25	32	24	35	26	23	17	27	23	10	10
152	17	25	1	3.51	1	100	1	40	10	5	0.1096125	1	0	1	95	95	75	70	45	0.610354167	0	0	0	1	0.032447639	24	26	32	29	33	27	25	26	35	35	16	15
192	33	21	1	2.5	1	100	80	65	60	50	0.569666667	0	0	0	95	95	90	85	85	0.857104167	0	0	0	0	0.650273785	15	16	37	36	34	30	15	29	33	43	14	11
355	16	25	1	3.4	1	100	99	85	25	10	0.265054167	0	0	0	100	75	75	70	70	0.706520833	0	0	0	0	0.607080767	22	23	41	36	32	30	16	20	31	36	13	15
303	15	19	2	3.9	1	100	100	97.5	75	60	0.717541667	0	0	0	95	95	80	75	70	0.739270833	0	0	0	0	0.604449008	28	33	45	42	42	38	13	17	29	44	15	14
54	14	23	1	3.4	0	99	97.5	50	5	5	0.114327083	0	0	0	100	99	99	99	99	0.990020833	0	1	1	1	0.555715264	25	27	36	33	41	35	29	18	32	25	15	12
190	23	26	1	2.98	1	100	97.5	75	10	10	0.182927083	0	0	0	99	97.5	70	50	35	0.46999375	0	0	0	0	0.511232033	39	31	36	36	33	30	23	11	37	39	10	18
112	15	19	2	3.8	1	97.5	90	75	50	35	0.473416667	0	0	0	97.5	92.5	80	65	60	0.650822917	0	0	0	0	0.509089665	28	33	44	39	44	31	15	24	30	25	9	11
335	16	22	2	3.5	1	100	95	80	40	25	0.391354167	0	0	0	97.5	95	70	40	15	0.341479167	0	0	0	0	0.489849418	36	35	45	42	32	33	11	14	35	38	7	9
267	17	19	2	2.97	1	100	85	90	40	25	0.399229167	0	0	0	80	65	75	40	40	0.440229167	0	0	0	0	0.485010267	30	29	29	39	34	31	19	27	28	35	11	10
239	19	19	2	3.2	1	100	90	70	45	20	0.384541667	0	0	0	100	80	75	75	70	0.7315	0	0	0	0	0.46843258	19	17	42	36	28	36	26	36	39	37	6	8
250	18	18	2	3.71	1	100	99	95	60	50	0.6028875	0	0	0	90	10	45	40	35	0.380125	1	0	1	1	0.237356263	26	26	37	34	33	36	21	26	34	40	11	13
215	31	19	2	3.8	1	100	92.5	60	50	45	0.499197917	0	0	0	100	80	60	35	20	0.32475	0	0	0	0	0.234284736	31	31	37	41	30	41	24	15	42	33	8	15
235	18	23	1	3.1	1	92.5	80	35	15	15	0.184041667	0	0	0	70	50	60	40	20	0.342375	0	0	0	0	0.229767283	26	24	45	36	38	37	21	23	44	35	10	13
195	26	27	1	3	1	60	40	25	25	20	0.233833333	0	0	0	90	80	40	35	25	0.324916667	0	0	0	0	0.398737166	25	32	37	33	40	28	19	23	32	42	13	15
172	20	23	2	2.5	1	100	100	100	99	90	0.9552	0	0	0	100	99	95	90	80	0.8668875	0	0	0	0	0.961073922	24	26	31	41	31	35	31	24	30	38	13	7
140	15	21	2	3.5	1	95	100	1	1	1	0.031366667	0	0	0	100	100	50	30	15	0.274833333	0	0	0	0	0.062982546	37	21	38	21	35	35	26	31	33	41	14	14
264	20	21	1	3.6	1	95	90	80	40	25	0.390291667	0	0	0	95	95	95	70	50	0.650020833	0	0	0	0	0.757506502	19	28	37	36	37	35	28	25	38	27	11	11
329	21	21	2	3.2	1	99	80	70	50	35	0.466566667	0	0	0	70	80	65	65	60	0.633166667	0	0	0	0	0.6465859	34	36	34	32	36	38	29	26	23	23	7	10
118	18	21	2	3.7	1	95	90	70	35	25	0.356458333	0	0	0	90	80	65	60	50	0.5695	0	0	0	0	0.495639973	27	22	39	40	39	34	24	26	35	35	12	12
275	22	24	1	3.2	1	97.5	75	35	15	10	0.163145833	0	0	0	90	45	60	35	20	0.317729167	1	0	1	1	0.242882957	27	19	40	33	31	36	26	29	33	25	9	9
36	10	20	2	3.8	0	99	90	30	15	10	0.161191667	0	0	0	100	70	20	10	5	0.103458333	0	0	0	0	0.218749144	37	28	39	28	37	29	15	25	38	37	16	10
285	19	19	2	3.45	1	100	100	100	100	80	0.92	0	0	0	100	100	97.5	35	95	0.665541667	1	1	1	1	0.985492129	23	34	43	33	35	27	19	24	37	38	10	10
283	17	20	2	3.6	1	100	100	80	30	20	0.324333333	0	0	0	99	99	99	80	45	0.682804167	0	0	0	0	0.905385352	30	27	43	36	38	24	15	23	34	37	14	8
247	20	22	2	3.6	1	100	99	92.5	85	80	0.840429167	0	0	0	100	95	90	80	70	0.7731875	0	0	0	0	0.884577687	32	31	40	41	24	31	19	19	31	41	8	12
269	22	19	2	3.2	1	100	100	100	100	90	0.96	0	0	0	100	100	99	90	75	0.851016667	0	0	0	0	0.882460643	26	38	36	22	37	36	15	20	38	32	9	10
105	29	20	2	3.5	1	100	100	60	7.5	1	0.120666667	0	0	0	2.5	75	1	1	1	0.024929167	1	0	1	1	0.023752225	25	27	36	28	38	19	23	25	24	32	11	11
314	26	23	1	3.95	1	100	95	80	75	45	0.639354167	0	0	0	95	85	85	75	60	0.702229167	0	0	0	0	0.774605749	36	37	42	43	37	43	18	16	36	44	10	8
261	13	21	2	2.8	1	99	95	80	50	35	0.4793375	0	0	0	90	90	80	70	60	0.674208333	0	0	0	0	0.754506502	26	21	40	39	35	32	25	25	29	41	9	9
61	11	20	2	2.8	0	92.5	90	75	75	60	0.693333333	0	0	0	99	97.5	80	70	60	0.675827083	0	0	0	0	0.7483436	31	28	36	42	34	43	33	19	31	41	9	13
55	17	26	1	3.6	0	95	92.5	65	60	50	0.57203125	0	0	0	90	80	70	50	35	0.466416667	0	0	0	0	0.706115674	27	29	33	34	41	34	26	25	30	40	11	13
402	12	26	1	2.9	1	100	97.5	90	65	50	0.621677083	0	0	0	99	99	99	75	60	0.718804167	0	0	0	0	0.700704997	29	30	44	42	45	42	10	8	45	50	18	18
312	23	26	1	3.3	1	97.5	95	85	50	45	0.524229167	0	0	0	95	97.5	80	75	50	0.659760417	0	0	0	0	0.638613963	34	36	44	39	33	37	13	10	33	41	15	18
18	16	31	2	3.1	0	90	80	45	35	25	0.329833333	0	0	0	85	85	65	60	1	0.374395833	0	0	0	0	0.427864476	13	35	41	42	38	40	22	16	30	44	10	12
305	16	20	2	3.5	1	100	99	99	99	99	0.990020833	0	1	1	70	50	30	20	15	0.196875	0	0	0	1	0.338429158	32	35	41	37	28	32	20	16	31	43	8	12
257	16	19	2	3	1	95	80	40	5	2.5	0.091	0	0	0	95	85	35	10	10	0.1410625	0	0	0	0	0.324625257	26	20	40	32	33	34	20	25	26	41	13	11
359	20	20	2	3.77	1	100	90	25	2.5	2.5	0.066291667	0	0	0	90	70	45	35	25	0.327875	0	0	0	0	0.305989049	25	22	26	25	37	37	28	26	27	28	11	12
51	20	22	2	3.9	0	100	95	65	15	15	0.216604167	0	0	0	100	95	45	20	20	0.2409375	0	0	0	0	0.256871663	23	28	37	28	37	42	25	27	34	35	9	11
169	22	19	2	3.9	1	90	90	50	45	35	0.424708333	0	0	0	90	97.5	90	50	10	0.389510417	0	0	0	0	0.236047228	27	31	33	45	44	34	38	21	24	37	6	15
14	19	22	2	3	0	99	75	65	25	20	0.280670833	0	0	0	100	100	50	2.5	1	0.086833333	0	0	0	0	0.169715948	22	26	29	43	37	26	26	17	27	31	9	10
17	20	22	2	3.3	0	99	90	75	50	40	0.493441667	0	0	0	97.5	90	80	75	50	0.658333333	0	0	0	0	0.756639288	28	29	44	34	26	26	21	25	40	34	7	12
21	18	20	2	2.88	0	100	100	90	75	15	0.530166667	0	0	0	100	95	92.5	60	35	0.539645833	0	0	0	0	0.412077344	33	27	45	41	45	25	14	25	36	48	11	12
381	23	21	2	3.75	1	97.5	92.5	90	50	15	0.40865625	0	0	0	92.5	65	35	20	20	0.225104167	0	0	0	0	0.197304586	33	31	38	39	37	36	22	23	39	43	12	10
403	22	23	1	3.48	1	100	95	75	50	50	0.5344375	0	0	0	100	95	90	90	85	0.8811875	0	0	0	0	1.072802875	31	31	43	43	36	34	11	11	42	48	12	16
273	34	25	2	3.1	1	100	100	70	100	50	0.7705	1	0	1	100	80	80	60	60	0.624416667	0	0	0	1	1.06954141	22	24	36	40	0	36	19	21	25	45	13	14
373	19	19	2	3.89	1	99	50	90	90	90	0.892358333	1	1	1	95	90	90	85	85	0.856125	0	0	0	1	1.025862081	33	30	39	34	34	30	18	21	34	41	13	11
160	15	19	2	3.78	1	100	100	100	100	90	0.96	0	0	0	100	100	100	100	100	1	0	1	1	1	1.024366872	21	28	41	35	37	39	23	22	36	38	10	11
153	19	18	2	3.9	1	100	65	92.5	95	95	0.941770833	1	1	1	90	90	90	90	90	0.900041667	0	1	1	1	1.022450376	31	40	30	43	36	31	24	16	26	35	8	8
145	15	22	1	3.8	1	100	100	100	100	100	1	0	1	1	100	100	100	100	100	1	0	1	1	1	1.019986311	24	36	28	31	27	39	23	11	40	39	13	17
162	12	20	2	3.2	1	99	95	92.5	90	85	0.883629167	0	0	0	97.5	95	92.5	90	90	0.903604167	0	1	1	1	1.014936345	36	35	41	26	37	37	26	35	34	25	12	8
391	20	35	2	3.7	1	90	80	95	95	75	0.867	0	0	0	95	95	90	85	85	0.857104167	0	0	0	0	1.01461499	25	24	35	36	28	29	35	31	33	32	7	13
126	36	21	2	2.73	1	100	100	100	100	100	1	0	1	1	100	100	100	100	100	1	0	1	1	1	1.014510609	14	32	37	36	43	35	13	14	35	39	12	14
356	20	20	2	3.6	1	97.5	97.5	90	90	80	0.861635417	0	0	0	100	100	100	100	100	1	0	1	1	1	1.01277755	26	27	36	36	34	34	23	22	30	35	10	9
130	12	20	2	3.8	1	100	100	100	100	80	0.92	0	0	0	100	100	99	90	85	0.891016667	0	0	0	0	1.01187885	29	19	31	42	34	36	24	22	29	36	13	9
98	19	20	2	3.49	1	100	97.5	90	90	90	0.901677083	0	0	0	92.5	95	90	95	95	0.9450625	0	1	1	1	0.998227242	31	32	42	30	40	31	31	26	34	21	14	14
376	22	19	2	3.3	1	100	95	90	80	65	0.7531875	0	0	0	95	97.5	95	95	85	0.910510417	0	0	0	0	0.990735455	21	21	38	39	37	32	19	23	35	37	9	11
383	18	19	2	3.8	1	97.5	90	90	5	2.5	0.142166667	0	0	0	95	95	95	90	90	0.906020833	0	1	1	1	0.988400068	39	34	34	37	37	41	29	27	37	46	9	14
84	17	23	2	3.5	0	92.5	80	70	50	50	0.526458333	0	0	0	100	95	90	90	85	0.8811875	0	0	0	0	0.987364819	30	27	21	23	31	32	30	32	35	36	13	15
259	16	20	2	3.83	1	100	80	60	50	30	0.43675	0	0	0	100	100	100	100	100	1	0	1	1	1	0.96198768	32	28	35	45	33	44	15	19	26	39	9	11
163	17	19	2	3.8	1	99	97.5	99	90	70	0.830510417	0	0	0	100	100	95	90	75	0.847083333	0	0	0	0	0.95961191	35	22	42	41	37	37	31	19	35	37	12	11
43	30	20	2	3.7	0	97.5	97.5	90	75	35	0.609635417	0	0	0	99	97.5	92.5	80	75	0.79611875	0	0	0	0	0.956233744	33	36	38	30	25	32	23	26	34	37	10	13
104	30	20	2	3.77	1	99	95	85	70	50	0.640254167	0	0	0	99	95	92.5	85	85	0.859629167	0	0	0	0	0.954260096	38	17	37	41	44	38	13	25	34	40	12	10
327	17	23	2	3.3	1	100	95	70	80	50	0.673520833	0	0	0	90	90	90	85	70	0.796041667	0	0	0	0	0.934654346	16	18	41	39	40	44	19	22	35	41	14	14
396	19	19	2	3	1	95	99	75	100	97.5	0.9651375	1	1	1	99	97.5	95	90	70	0.826577083	0	0	0	1	0.927975359	39	30	43	43	32	31	16	20	32	42	9	15
87	15	22	2	3.9	0	100	99	90	85	70	0.797970833	0	0	0	100	100	100	95	95	0.956	0	1	1	1	0.922876112	25	21	31	33	42	39	12	18	32	36	12	12
119	40	20	2	2.8	1	100	100	90	75	75	0.770166667	0	0	0	100	100	99	95	80	0.895016667	0	0	0	0	0.904993155	20	19	43	39	34	32	32	31	29	38	6	13
146	15	21	2	3.8	1	100	100	90	80	80	0.814166667	0	0	0	100	100	95	85	75	0.823083333	0	0	0	0	0.890087611	32	27	40	45	38	42	13	23	32	48	13	14
242	21	21	2	3.26	1	100	92.5	85	90	1	0.53978125	0	0	0	100	100	99	99	99	0.990216667	0	1	1	1	0.87953833	20	28	40	36	40	36	28	19	35	40	9	12
11	27	21	2	3.2	0	99	45	70	50	65	0.5797125	1	0	1	95	90	90	80	75	0.792125	0	0	0	1	0.870951403	31	28	34	38	34	34	20	26	30	40	16	12
42	22	21	2	3.74	0	100	99	95	90	50	0.7468875	0	0	0	10	10	10	5	5	0.056375	0	0	0	0	0.86492334	17	31	39	35	44	40	12	21	30	32	12	9
62	18	24	1	3.8	0	99	80	40	45	25	0.373066667	0	0	0	99	95	75	70	50	0.630420833	0	0	0	0	0.857726899	36	31	39	40	41	42	20	18	37	39	11	12
395	17	20	2	3.67	1	95	95	85	75	75	0.7641875	0	0	0	100	99	100	100	35	0.739804167	0	0	0	0	0.854380561	38	40	40	42	36	36	19	17	40	41	9	9
244	15	19	2	3.8	1	99	85	40	35	50	0.426045833	1	0	1	99	90	80	75	60	0.698358333	0	0	0	1	0.844455852	14	31	32	42	30	32	29	24	29	39	11	10
109	11	21	2	3.5	1	100	97.5	90	70	40	0.605677083	0	0	0	100	100	95	95	70	0.851083333	0	0	0	0	0.834099932	32	34	39	36	32	38	20	18	29	40	7	15
382	18	19	2	3.9	1	100	100	100	50	20	0.44	0	0	0	100	100	80	50	1	0.344333333	0	0	0	0	0.434392197	24	24	42	41	41	38	26	22	41	44	10	15
177	13	21	1	3	1	92.5	90	60	2.5	1	0.094583333	0	0	0	70	100	100	35	50	0.4875	1	0	1	1	0.056086242	32	30	37	34	38	35	13	24	36	31	15	14
22	19	21	2	3.8	0	99	95	80	50	35	0.4793375	0	0	0	100	95	50	40	25	0.361854167	0	0	0	0	0.505957563	29	21	42	36	43	36	22	28	34	38	9	13
367	13	24	1	3.6	1	100	90	75	65	50	0.605458333	0	0	0	90	80	70	40	30	0.398416667	0	0	0	0	0.436707734	25	26	35	29	35	27	11	17	34	35	16	16
60	14	29	2	3.1	0	100	97.5	65	5	5	0.12909375	0	0	0	100	90	50	25	20	0.268875	0	0	0	0	0.148261465	22	39	32	45	34	34	26	14	35	34	10	9
94	13	21	2	3.5	0	100	100	90	90	75	0.842166667	0	0	0	100	100	95	85	80	0.843083333	0	0	0	0	0.826122519	29	32	42	37	36	35	17	17	32	35	11	10
348	15	20	2	3.93	1	100	60	25	15	10	0.150416667	0	0	0	100	75	20	15	10	0.1484375	0	0	0	0	0.125686174	23	25	37	37	30	31	32	35	30	31	14	8
252	13	20	2	3.5	1	97.5	80	20	1	1	0.046175	0	0	0	10	10	10	5	5	0.056375	0	0	0	0	0.072553046	33	25	40	38	36	32	20	19	34	32	7	10
122	24	20	2	3.8	1	99	95	90	70	60	0.685170833	0	0	0	99	95	85	70	80	0.760254167	0	0	0	0	0.948569131	36	22	37	33	37	36	30	25	22	28	7	10
125	32	25	2	3	1	100	100	90	85	75	0.818166667	0	0	0	100	99	95	90	60	0.7868875	0	0	0	0	0.862511294	31	32	45	33	38	34	26	26	36	37	13	8
389	20	19	2	3.6	1	100	99	75	50	50	0.535220833	0	0	0	95	90	90	75	60	0.708125	0	0	0	0	0.853785079	15	19	45	45	39	39	29	29	30	34	8	9
